# Supplementary material for: Intravenous iron therapy results in rapid and sustained rise in myocardial iron content through a novel pathway
Source: Eur Heart J. 2024 Jun 25;45(42):4497–508. doi: 10.1093/eurheartj/ehae359 (PMC11544312; doi:10.1093/eurheartj/ehae359)
Supplement: ehae359_Supplementary_Data [file ehae359_supplementary_data.zip]

Archive with 5 entries (5 files):
- Supplemental File 1- STROBE_checklist (3).docx
- SUPPLEMENTAL FILE 2-ARRIVE author checklist (3).pdf
- Supplemental File 3- Clinical study protocol (2).pdf
- Supplemental File 4- CMR imaging protocol and standard Siemens printout (1).pdf
- Supplemental File 5.pdf
